# Supplementary material for: Using coupled bulk-rock geochemistry and short-wave infrared (SWIR) spectral reflectance data as rapid exploration tools in metamorphosed VHMS deposits: insights from the King Zn deposit, Yilgarn Craton, Western Australia
Source: Miner Depos. 2024 Dec 19;60(6):1117–40. doi: 10.1007/s00126-024-01342-8 (PMC12255598; doi:10.1007/s00126-024-01342-8)
Supplement: Supplementary file 2 — Supplementary Material 2 [file 126_2024_1342_MOESM2_ESM.xlsx]

## Sheet: Table S1
Table S1 (ESM 2). Summary of bulk-rock geochemistry of each lithological units in the footwall and hanging-wall stratigraphy of the King deposit (all elements are in ppm).
Lithology (n)		Ag	Al	As	Au	Ba	Be	Bi	Ca	Cd	Co	Cr	Cs	Cu	Fe	Ga	Ge	Hf	In	K	Li	Mg	Mn	Mo	Na	Nb	Ni	P	Pb	Rb	S	Sb	Sc	Se	Sn	Sr	Ta	Te	Th	Ti	Tl	Tm	U	V	W	Zn	Zr
[Hanging-wall] garnet amphibolite (81)	average	0.33537	66814.2	11.8259	0.00250629	280.571	1.05792	0.3025	37550.2	0.817594	25.9	85.975	5.68375	37.1716	73972.9	15.0361	0.0978125	2.745	0.058975	8557.21	50.2562	26100	2189.49	5.49412	17497.3	4.31375	89.4237	701.025	44.6025	39.7387	3628.75	1.15187	18.245	0.28125	1.08063	171.036	0.325875	0.0407812	3.2095	4149.41	0.42025	0.321429	0.997	121.775	3.2775	275.679	102.257
	max	3.7	88383	181	0.024	680	5.36	2.06	61000	10.6	54.3	452	15.1	172.5	159000	18.9	0.22	7.2	0.235	17800	158	74600	7110	79.2	36300	10.2	458	1470	641	95.8	34600	5.13	32.2	2	2.2	321	0.78	0.48	8.21	7860	3.04	0.56	2.6	219	15.5	3406	254
	min	0.005	7000	0.025	5e-07	30	0.35	0.02	5300	0.0025	3.3	10	1.25	6	34000	1.82	0.025	0.4	0.015	1000	7.4	8000	679	0.025	800	0.6	9.7	270	3	3.8	200	0.08	0.9	0.1	0.05	13.2	0.05	0.0025	0.64	260	0.07	0.2	0.16	7	0.6	55	14.9
[Hanging-wall] calcite-muscovite-quartz schist (94)	average	0.308404	67298.8	10.1725	0.00239777	344.25	1.355	0.412625	42720	0.62	23.7225	77.725	15.1865	39.8085	68764.4	15.5917	0.09775	2.9675	0.0581609	9290	52.555	21960	1700.41	3.393	17045	5.18375	70.3412	661.325	30.4234	50.0963	2367.19	0.586705	17.965	0.26875	1.25632	195.376	0.38525	0.038875	3.64362	4543.96	0.447625	0.325313	1.0925	121.287	11.1238	212.457	110.658
	max	2.45	92000	360	0.019	1910	7.27	3.13	149000	4.97	68.9	600	369	204	190000	20.1	0.23	8.2	0.148	33700	265	83300	6890	19.7	33100	11.2	625	2320	170	422	21400	4.2	38.6	1	4.1	811	0.85	0.36	9.48	11100	4.34	0.62	3	308	353	1120	282
	min	0.005	12700	0.025	5e-07	10	0.35	0.05	13300	0.0025	3.3	3	1.4	6.6	29200	3.05	0.025	0.6	0.013	1000	7.5	6400	357	0.18	800	1.4	4.6	21	3.1	3.9	25	0.01	1.9	0.1	0.4	14.9	0.09	0.0025	0.68	341	0.04	0.1	0.2	10	0.2	42	23.9
[Hanging-wall] amphibole-quartz schist (132)	average	0.479621	15385.6	28.1739	0.0241318	63.692	1.38414	0.281261	11904.5	0.744447	7.78649	30.1081	5.04333	19.2197	154564	3.92144	0.0839189	0.86036	0.0471202	2344.14	13.6622	14275.7	2834.63	3.3309	1509.01	1.24414	20.4696	314.595	31.3068	14.2541	5333.33	1.87953	2.80991	0.254955	0.797209	21.4459	0.0957658	0.0727477	1.34153	653.562	0.27518	0.0858333	0.351126	18.9189	38.0856	292.727	30.4829
	max	5.35	71400	833	0.857	300	37.6	8.42	43900	9.2	70.9	167	38.8	97.4	343900	17.25	0.58	3.9	0.66	10000	73.2	121000	40841	30.5	8900	4.6	170.5	710	491	78.9	161500	6.68	34.7	2	5.1	121	0.38	1.17	6.77	4540	2.21	0.14	2.3	218	940	2700	166
	min	0.005	1600	0.025	5e-07	0.5	0.16	0.03	3000	0.0025	1.6	7	0.53	3	17300	0.63	0.025	0.1	0.0025	200	1.6	6300	158	0.66	200	0.2	0.5	130	0.25	1.2	300	0.01	0.3	0.1	0.17	3.1	0.025	0.0025	0.1	69	0.005	0.04	0.025	2	1.6	35	1
[Footwall] biotite-muscovite schist (325)	average	0.598908	104848	2.49046	0.0148123	363.292	0.783138	0.503108	30929.5	0.751085	42.2428	34.8708	4.22203	318.567	88965.8	21.4505	0.153954	1.26123	0.08224	28009.5	32.5862	18138.2	1166.29	3.91723	11750.8	3.43446	33.4886	379.385	31.9705	71.7486	4151.38	0.151508	17.2354	0.44	2.94862	105.667	0.208831	0.0930077	0.6156	5969.99	0.384	0.230649	0.591385	191.535	2.77569	237.877	45.216
	max	21.3	143000	43.5	1.1	960	2.72	8.03	66800	26	435	424	25.7	8070	163000	28.5	0.66	3.4	1.005	60000	70.9	41500	3680	253	26000	53.6	292	2070	144.5	128	36600	1.23	59	2	8	492	3.01	2.12	13.5	16250	3.61	0.68	51.2	1190	30.8	3510	84
	min	0.005	71000	0.025	5e-07	170	0.41	0.02	4800	0.0025	8.2	2	0.86	1.4	39800	13.75	0.025	0.4	0.031	11100	10.5	6400	410	0.05	2000	1.2	5.2	10	6	15.2	100	0.01	7.7	0.1	0.9	18.9	0.07	0.0025	0.07	1610	0.11	0.06	0.1	49	0.5	48	8
[Footwall] garnet amphibolite (561)	average	0.889109	65856.4	2.57406	0.0165134	166.333	0.629034	0.960214	25086.4	1.53302	83.7647	78.2469	3.3752	527.319	183776	20.1808	0.342563	1.23459	0.178122	10764.6	24.3833	33672.4	2816.17	6.31242	4221.81	3.1629	114.38	412.239	34.2046	41.1882	9377.18	0.331462	41.0378	1.07683	4.42513	45.4859	0.199525	0.196399	0.557433	15517.4	0.30385	0.405747	0.342549	975.471	4.51558	480.654	44.5222
	max	12.6	110000	121.5	0.554	760	1.79	14.55	103000	75	1060	799	17.9	4970	325000	28.9	1.58	4.3	0.908	34100	70.5	75400	11950	534	19800	29.3	391	4850	1120	131	120500	2.93	103	12	83.2	513	1.21	6.95	10.55	38100	1.21	1.04	12	2350	81.2	14150	167
	min	0.02	30000	0.025	5e-07	0.5	0.08	0.06	1700	0.0025	21.6	0.5	0.31	3.1	78100	8	0.025	0.3	0.049	500	6.8	11600	321	0.025	200	0.6	2.6	20	2.5	1.1	100	0.01	4.6	0.1	1.1	0.5	0.025	0.0025	0.07	1000	0.03	0.1	0.025	23	0.07	79	7
[Footwall] muscovite-chlorite schist (315)	average	0.185063	75809.5	1.77548	0.0043803	67.9306	0.685096	0.398032	32070.1	0.372333	22.7721	100.114	7.53977	30.8876	59568.3	15.7344	0.174114	3.1214	0.0645385	5572.22	54.0487	99651.5	1659.86	4.75954	2369.1	3.8699	103.759	1346	12.679	24.5823	3457.54	0.560127	27.8905	0.331429	2.23746	36.8908	0.270753	0.0405873	14.3404	3063.6	0.219587	0.45459	1.54949	199.969	12.3604	288.962	117.253
	max	5.73	134500	19.8	0.137	460	26.7	12.9	126144	12.1	176.5	760	157.5	377	139500	80.5	1.64	12.7	0.52	30500	405	198500	7620	78.6	17400	31	640	13600	193.5	239	56500	10.25	113.5	3	19.8	261	1.33	0.96	292	14350	2.88	6.17	22.5	1140	1220	973	497
	min	0.005	34900	0.025	5e-07	0.5	0.1	0.005	200	0.0025	1.7	1	0.19	0.1	4400	3.39	0.025	0.3	0.0025	50	0.25	38200	173	0.025	100	0.2	14.9	5	1.4	0.1	25	0.01	5	0.1	0.1	0.5	0.025	0.0025	0.43	100	0.005	0.04	0.1	48	0.025	38	10.3
[Footwall] upper chlorite-muscovite-quartz schist (1244)	average	0.620145	51453	10.9515	0.0280434	127.898	0.71522	0.657174	10576.4	0.806395	16.4429	39.2354	8.97011	81.1853	48797	11.3648	0.0967881	3.87915	0.0707881	11432.6	46.9957	14617	1026.32	4.33508	3832.36	3.56031	36.7067	403.843	51.6477	53.6111	7189.79	1.66341	11.8407	0.68754	2.21961	47.4939	0.285981	0.0980976	5.79183	1737.89	0.649528	0.270632	1.71183	82.2739	11.4355	301.036	142.572
	max	36	157500	565	4.29	1160	33.1	40.3	84400	40.6	320	516	500	2142	457200	57	0.58	10.3	3.9	43200	386	75100	18050	1100	27200	10.7	479	14600	2219	760	881200	255	51.3	23.3	31.7	834	0.82	2.39	100	10000	11.4	0.67	21.3	698	2940	26045	369
	min	0.005	4100	0.025	5e-07	1	0.1	0.005	100	0.0025	0.25	0.5	0.85	0.2	2900	0.5	0.025	0.5	0.0025	100	6.2	100	4	0.025	50	0.4	1.8	20	0.25	8.8	25	0.01	0.4	0.1	0.1	0.5	0.025	0.0025	0.12	2.5	0.005	0.04	0.06	3	0.025	2	19.5
[Footwall] lower chlorite-muscovite-quartz schist (749)	average	0.910247	53293.9	9.01429	0.0258909	161.448	0.605885	1.253	14597.2	0.745064	38.7835	27.4541	4.64049	293.629	70956.7	13.0646	0.121525	5.21383	0.0822151	9757.21	30.5731	18276.3	1386.11	2.97166	5064.06	8.88996	28.8096	677.651	40.9664	36.0186	5013.28	0.331604	11.7045	0.590811	2.48491	63.2873	0.654735	0.168699	7.13762	2976.57	0.268412	0.5564	1.79299	79.8045	6.19801	263.383	190.504
	max	13.4	127000	716	3.07	1970	5	104.5	87500	11.55	447	309	62.3	4090	188500	69.1	3.26	10.8	0.519	37300	133.5	128500	16729	48.6	36700	41.7	434	10000	740	130.5	66600	39.1	71.9	5	19.3	1435	4.86	4.25	230	19950	14.15	4.45	58.2	515	910	3060	392
	min	0.005	4400	0.025	5e-07	0.5	0.1	0.02	300	0.0025	1.5	0.5	0.17	0.5	8500	2	0.025	0.8	0.013	100	0.9	500	39	0.025	100	0.9	0.2	10	0.25	0.1	25	0.01	0.6	0.1	0.1	1	0.08	0.0025	0.1	2.5	0.005	0.07	0.05	0.8	0.025	24	21
Late granitoid intrusion (21)	average	0.140952	80466.7	1.59643	0.00223824	2125.24	2.97333	0.211429	16942.9	0.365714	5.80476	9.19048	2.76476	40.7619	18728.6	18.9762	0.196905	5.47619	0.0292857	32585.7	22.3048	6252.38	274.429	7.24143	34438.1	4.8619	6.28095	1336.19	47.6476	98.7524	1457.14	0.0819048	2.8381	0.1	0.97619	1325.33	0.24381	0.00988095	17.071	2466.67	0.729048	0.0763636	3.14762	29.5238	0.847619	96	227.486
	max	0.98	95200	4.1	0.025	2780	4.39	1.47	25600	4.82	8.3	19	4.91	350	23800	20.5	0.34	6.9	0.108	46900	41.1	11200	764	60.5	43000	6.8	11.3	1740	139.5	150	3800	0.23	4.7	0.1	1.2	1855	0.33	0.11	26.8	3260	1.22	0.15	4.6	65	3.3	572	284
	min	0.05	76100	0.025	5e-07	410	1.3	0.06	11200	0.04	4.3	5	0.52	4.5	14000	15.5	0.025	1.8	0.014	4900	8	2000	145	0.4	29600	1.2	2.7	90	25.5	15.4	100	0.01	1.1	0.1	0.5	516	0.09	0.0025	1.02	1260	0.09	0.03	0.5	15	0.2	37	64.1
*STD OREAS24b (18)	average	0.0622222	77111.1	9.00556	n/a	728.333	2.59	0.713333	10600	0.0566667	15.9556	116.944	10.7233	38.0944	43500	20.4694	0.16	3.95556	0.0745556	27694.4	53.55	15516.7	436.444	3.84167	8055.56	14.9778	60.6	691.667	21.9278	163.972	1955.56	0.928889	15.5	1	4.15	123.194	1.13111	0.05	16.3583	4397.22	0.848333	0.311429	2.95	105.778	3.71111	107.444	136.167
	max	0.08	80800	13.5	n/a	770	2.78	1.37	10900	0.13	16.8	125	11.15	47.2	45100	21.4	0.24	4.3	0.084	28800	56.5	16100	450	4.19	8400	15.9	76.6	720	24.2	173	2100	1.02	16.7	1	4.3	129.5	1.17	0.05	17.8	4580	0.94	0.34	3.1	111	4.9	138	143.5
	min	0.04	74000	8.1	n/a	700	2.46	0.61	10100	0.04	15.1	110	9.92	35.9	41400	19	0.1	3.7	0.064	26300	50.6	14800	416	3.54	7700	14.1	56	660	20	151.5	1800	0.83	14.5	1	3.9	115.5	1.05	0.05	15.55	4290	0.79	0.29	2.8	101	3.3	102	131.5
Certified values OREAS24b		n/a	78100	7.96	n/a	739	2.95	0.73	10600	n/a	16.9	118	10.7	38	44500	20.2	n/a	3.9	n/a	28100	52	16500	440	3.86	8500	14.6	60	690	23.1	164	2000	1	15.3	n/a	4.25	124	1.23	n/a	16.4	4700	0.86	0.5	3.06	108	3.64	105	134
*STD OREAS905 (16)	average	0.528571	75142.9	33.4429	0.395	2827.14	2.94571	5.72286	6128.57	0.342857	14.7857	20.2857	7.01429	1531.43	41257.1	25.4286	0.157143	6.84286	0.646429	29600	20.1286	2671.43	378.857	3.20857	24400	18.4143	9.72857	274.286	30.7143	136.429	685.714	1.93429	5	2.14286	3.98571	161.214	1.37286	0.0814286	14.6	1232.86	0.721429	0.12	5.04286	10	2.8	138.857	255.286
	max	0.54	77900	34.9	0.408	2940	3.1	6.01	6300	0.36	15.5	30	7.4	1590	43400	27.1	0.24	7.2	0.661	31100	21.3	2800	393	3.35	26000	19	12.7	290	31.2	139	700	2.05	5.2	3	4.3	164	1.45	0.09	14.8	1280	0.76	0.13	5.1	11	3	146	263
	min	0.51	72700	32	0.379	2690	2.79	5.57	6000	0.32	14	17	6.84	1450	39500	24	0.11	6.6	0.626	28600	19.1	2500	366	3.12	23500	17.9	8.5	260	29.9	132	600	1.81	4.8	2	3.7	157.5	1.28	0.07	14.1	1180	0.7	0.11	4.9	9	2.6	132	246
Certified values OREAS905		0.516	75900	34.7	0.395	2699	3.04	5.72	5900	0.36	14.8	19.2	6.78	1533	40800	25.1		6.84	0.64	28800	20	2760	380	3.27	24000	18.1	9.54	280	30.4	138	660	1.95	4.9	2.84	3.96	157	1.34	0.088	14.6	1220	0.72	0.11	4.97	10.1	2.78	138	252

## Sheet: Table S2
Table S2 (ESM2) Summary of REE geochemistry of each lithological units at King Deposit (all elements are in ppm).
Lithology (n)		La	Ce	Pr	Nd	Sm	Eu	Gd	Tb	Dy	Y	Ho	Er	Yb	Lu
Four-acid digestion (this study)
[Hanging-wall] garnet amphibolite (10)	average	16.66	34.39	4.208	17.56	3.793	1.077	3.764	0.571	3.636	20.13	0.75	2.172	2.105	0.318
	max	32.5	65.1	7.82	31.6	6.76	1.38	6.44	0.97	6.31	35.1	1.29	3.73	3.75	0.55
	min	8.1	17.4	2.21	9.6	2.22	0.72	2.18	0.34	2.21	13	0.46	1.31	1.28	0.19
[Hanging-wall] calcite-muscovite-quartz schist (34)	average	16.0147	33.6956	4.05	16.7088	3.67706	1.07588	3.73118	0.580588	3.61941	20.8765	0.751471	2.18824	2.12824	0.322941
	max	39.8	79.5	9.93	39.9	7.97	2.04	6.19	0.94	6.26	37.7	1.4	4.17	4.01	0.63
	min	5	10.1	1.11	4.3	0.84	0.37	0.82	0.14	0.91	6.9	0.21	0.59	0.63	0.1
[Hanging-wall] amphibole-quartz schist (32)	average	4.88333	9.3675	1.10667	4.35833	0.836667	0.405833	0.914167	0.135833	0.87	6.48333	0.185833	0.560833	0.546667	0.0858333
	max	9.4	18.2	1.96	7.3	1.33	0.58	1.5	0.23	1.44	10	0.31	0.95	0.91	0.14
	min	1.7	2.95	0.37	1.5	0.3	0.23	0.36	0.05	0.38	3.4	0.08	0.27	0.27	0.04
[Footwall] biotite-muscovite schist (70)	average	3.31429	7.91014	1.084	5.35	1.60129	0.925429	2.04657	0.338	2.19786	12.04	0.465714	1.39043	1.37257	0.211429
	max	12.1	23.6	2.77	12.3	3.05	1.45	4.09	0.68	4.37	22	0.98	2.89	2.5	0.37
	min	0.5	1.17	0.18	0.9	0.28	0.34	0.6	0.1	0.7	3	0.13	0.39	0.43	0.06
[Footwall] garnet amphibolite (69)	average	5.95942	14.2204	1.99	9.8971	3.00696	1.41725	3.85478	0.650725	4.25043	24.0522	0.907681	2.69058	2.62101	0.396377
	max	14.7	32.6	4.49	20.4	6.1	2.55	7.33	1.24	8.25	48.4	1.76	5.33	5.26	0.8
	min	1.8	4.44	0.66	3.5	1.15	0.58	1.47	0.23	1.51	8	0.3	0.87	0.86	0.13
[Footwall] muscovite-chlorite schist (51)	average	17.7176	36.4565	4.43529	18.4314	3.9898	0.857255	3.95431	0.601373	3.70314	20.3529	0.757255	2.19451	2.1949	0.341373
	max	56.9	111	13.4	58.6	14.05	3.08	14.15	2.37	14.85	92.7	2.98	7.87	7.35	1
	min	4.3	7.69	0.84	3.1	0.71	0.2	0.45	0.06	0.4	1.8	0.08	0.23	0.29	0.05
[Footwall] upper chlorite-muscovite-quartz schist (110)	average	17.7864	36.3818	4.3	17.1855	3.56327	0.930364	3.36782	0.520273	3.22609	18.1927	0.694	2.00618	1.95309	0.300364
	max	37.5	72.5	9.01	36.5	7.87	1.59	7.39	1.2	7.69	35.7	1.53	4.36	4.84	0.75
	min	5.2	12.15	1.56	6.8	1.38	0.45	1.41	0.19	1.24	6.4	0.24	0.69	0.75	0.12
[Footwall] lower chlorite-muscovite-quartz schist (57)	average	17.9807	39.2432	4.86193	21.1333	5.06439	1.3993	5.50596	0.880351	5.5686	31.1123	1.16123	3.45421	3.52491	0.54614
	max	61.2	122.5	13.6	51.8	12.5	3.47	16.5	2.85	18.65	93.4	3.88	10.5	11.4	1.79
	min	2.7	5.57	0.66	2.9	0.78	0.36	0.83	0.12	0.63	3.9	0.13	0.46	0.62	0.09
Li-borate fusion (data are from Hollis et al. 2019b and Kelly et al. 2024, except for biotite-muscovite schist, muscovite-chlorite schist and calcite-muscovite-quartz schist)
[Hanging-wall] garnet amphibolite (4)	average	11.125	24.7	3.0925	13.175	3.1425	1.0675	3.5875	0.5975	3.8275	20.9	0.815	2.3525	2.2325	0.3325
	max	25.4	51	5.73	21.9	4.35	1.23	4.34	0.67	4.09	22.6	0.85	2.48	2.34	0.35
	min	4.5	11.7	1.78	8.5	2.39	0.93	3.12	0.51	3.46	18.2	0.76	2.02	1.98	0.3
[Hanging-wall] calcite-muscovite-quartz schist (2)	average	14.5	32.65	4.12	17.1	3.78	1.245	4.355	0.72	4.42	24.75	0.94	2.72	2.5	0.39
	max	23.5	51.1	6.21	24.6	4.87	1.45	5.57	0.87	5.21	29.7	1.14	3.3	2.93	0.46
	min	5.5	14.2	2.03	9.6	2.69	1.04	3.14	0.57	3.63	19.8	0.74	2.14	2.07	0.32
[Hanging-wall] amphibole-quartz schist (1)	average	1.1	2.3	0.27	1.2	0.23	0.19	0.28	0.03	0.26	2.4	0.05	0.2	0.2	0.04
	max	1.1	2.3	0.27	1.2	0.23	0.19	0.28	0.03	0.26	2.4	0.05	0.2	0.2	0.04
	min	1.1	2.3	0.27	1.2	0.23	0.19	0.28	0.03	0.26	2.4	0.05	0.2	0.2	0.04
[Footwall] biotite-muscovite schist (3)	average	8.9	19.4667	2.56	11.8	2.95667	1.54667	3.40333	0.523333	3.09	19.0333	0.7	1.95	1.93667	0.336667
	max	18.7	40	5.13	22.1	5.13	2.37	5.62	0.87	4.66	30.2	1.06	2.98	2.84	0.51
	min	3.2	8.8	1.1	5.4	1.14	1.04	1.49	0.2	1.11	7	0.26	0.74	0.9	0.16
[Footwall] garnet amphibolite (2)	average	4.1	10.05	1.365	6.75	2.07	0.935	2.69	0.44	2.755	15.05	0.56	1.61	1.46	0.22
	max	5.8	13.7	1.79	8.6	2.47	1.07	3.07	0.52	3.12	17.7	0.65	1.89	1.64	0.23
	min	2.4	6.4	0.94	4.9	1.67	0.8	2.31	0.36	2.39	12.4	0.47	1.33	1.28	0.21
[Footwall] muscovite-chlorite schist (3)	average	18.4333	41.5667	5.56333	24.0667	5.46667	1.22333	6.25333	0.97	5.63333	33.2333	1.23	3.52	3.45	0.54
	max	31.2	76.7	10.55	46.4	10.25	2.04	11.75	1.8	10.2	58.9	2.22	6.34	6.29	0.98
	min	9.1	19.7	2.49	10.8	2.74	0.65	3.05	0.51	3.25	18.6	0.7	2.02	1.82	0.29
[Footwall] upper chlorite-muscovite-quartz schist (6)	average	21.6667	45.45	5.30333	21.25	4.325	1.04833	2.72667	0.351667	2.01667	10.75	0.396667	1.175	1.20833	0.19
	max	35.4	75.1	9.3	39.5	7.97	1.57	3.18	0.52	3.19	18.7	0.67	1.9	1.9	0.28
	min	14	30.5	3.64	14.2	2.77	0.83	1.9	0.25	1.33	7.5	0.28	0.84	0.89	0.14
[Footwall] lower chlorite-muscovite-quartz schist (10)	average	18.43	39.2	4.804	19.3	3.977	1.143	3.667	0.548	3.382	17.77	0.672	1.923	1.843	0.278
	max	34	72.9	8.56	33.1	6.44	1.68	6.45	1.02	6.67	34.1	1.33	3.79	3.84	0.61
	min	9.1	19.7	2.49	10.8	2.74	0.93	2.94	0.36	1.53	7.2	0.25	0.69	0.58	0.07
*STD OREAS24b (18)	average	42.4389	84.8833	10.22	38.0714	7.02714	1.33429	5.51429	0.732857	4.09143	20.3333	0.76	2.14143	2.08857	0.315714
	max	45.5	89.1	10.85	39.5	7.45	1.4	5.76	0.78	4.92	22.1	0.83	2.25	2.21	0.34
	min	39.6	81	9.63	35.6	6.55	1.26	5.17	0.67	3.75	18.6	0.71	1.96	1.97	0.3
Certified values OREAS24b		42.4	86	10.2	38.7	7.17	1.39	6.27	0.98	5.83	19.9	1.17	3.41	3.24	0.49
*STD OREAS905 (16)	average	46.4286	95.0571	10.4167	38.4667	7.28333	1.34	5.71333	0.756667	3.54333	16.0429	0.53	1.08667	0.663333	0.0833333
	max	47.3	97.7	10.5	39.5	7.41	1.37	5.91	0.78	3.69	16.3	0.57	1.1	0.68	0.09
	min	45.2	92.4	10.3	37.2	7.13	1.3	5.35	0.71	3.46	15.8	0.51	1.08	0.65	0.08
Certified values OREAS905		46	92	10.5	39.1	7.4	1.42	5.9	0.77	3.72	15.7	0.5	1.12	0.68	0.1

## Sheet: Table S3
Table S3 (ESM2) Details of eigenvectors and eigenvalues of each PCA based on metal associations and major elements geochemistry
PCA scores for Figure 7
Eigenvectors	PC1	PC2	PC3	PC4	PC5	PC6	PC7	PC8	PC9	PC10	PC11	PC12		PCA	Eigenvalues	Percent	Cumulative %
Ni-CLR	0.0190149	0.538543	0.113246	0.186696	0.000340971	0.0323739	0.285701	0.215089	0.183258	0.337027	0.556726	0.27546		PC1	2.95767	24.6473	24.6473
Ag-CLR	0.0933497	-0.347247	-0.398107	-0.154547	0.078543	0.463241	0.508109	-0.244766	0.209862	0.24574	-0.0478185	0.206806		PC2	2.5943	21.6191	46.2664
Au-CLR	0.117473	-0.336826	0.629962	0.000793428	0.29256	0.031914	-0.14423	0.00624256	0.16697	0.00649369	-0.0817975	0.577782		PC3	1.39574	11.6312	57.8976
Bi-CLR	0.168908	0.0572372	-0.114947	-0.708981	-0.0258988	-0.544017	0.199288	0.12602	0.203126	-0.173559	0.0370706	0.165374		PC4	1.18446	9.87048	67.7681
Cd-CLR	-0.311116	-0.167478	-0.330626	0.299702	0.295944	-0.521743	0.111083	-0.0533702	-0.388979	0.182397	-0.0178452	0.340801		PC5	0.980746	8.17289	75.941
Co-CLR	0.2757	0.481354	-0.0965011	0.133332	0.101459	0.0616623	0.114304	0.200651	-0.0221791	0.0218504	-0.745718	0.201768		PC6	0.778947	6.49123	82.4322
Pb-CLR	-0.377547	-0.0467665	-0.210558	-0.337299	0.0312535	0.356379	-0.322421	0.621353	-0.16503	0.0985047	0.0119458	0.205103		PC7	0.650136	5.4178	87.85
Sb-CLR	-0.388748	0.070929	0.233302	-0.0132583	-0.484513	0.125739	0.419245	-0.0886671	-0.28262	-0.433525	-0.0724476	0.286324		PC8	0.502002	4.18335	92.0333
Te-CLR	0.294781	-0.140564	-0.182036	0.115708	-0.723032	-0.120414	-0.340472	-0.052202	0.0153582	0.279422	-0.0136247	0.335263		PC9	0.411671	3.43059	95.4639
Zn-CLR	-0.425342	0.116198	-0.260728	0.206104	0.00889068	-0.0462979	-0.232307	-0.140779	0.703658	-0.300108	-0.0715723	0.169692		PC10	0.368303	3.06919	98.5331
Cu-CLR	0.444698	0.0474864	-0.316265	0.133467	0.187506	0.183444	-0.146337	-0.00622862	-0.220714	-0.603349	0.335225	0.258395		PC11	0.176025	1.46687	100
Sn-CLR	-0.12867	0.412527	0.00957213	-0.378655	0.126293	0.13512	-0.321331	-0.64674	-0.224155	0.179711	0.0146576	0.176929		PC12	4.84991e-16	4.0416e-15	100
PCA scores for Figure 8
Eigenvectors	PC1	PC2	PC3	PC4	PC5	PC6	PC7	PC8	PC9	PC10	PC11			PCA	Eigenvalues	Percent	Cumulative %
Al-CLR	0.164081	0.0188959	0.615574	0.165307	0.546959	0.183061	0.0610727	0.234075	0.363919	0.201455	0.0473828			PC1	4.18124	38.0113	38.0113
Ca-CLR	-0.214243	-0.487904	0.0366592	-0.261267	-0.197024	-0.427801	0.360126	0.0630183	0.437844	0.219897	0.225587			PC2	2.33954	21.2686	59.2799
Fe-CLR	-0.37665	0.274302	-0.088631	-0.162112	0.0692853	0.404895	-0.00372801	-0.61364	0.332171	0.186052	0.241859			PC3	1.63334	14.8486	74.1284
K-CLR	0.400239	0.27912	0.197611	-0.0351111	-0.270453	-0.0742589	0.0650284	-0.0301746	0.065596	-0.391552	0.692968			PC4	0.974451	8.85865	82.9871
Mn-CLR	-0.413292	0.102702	0.0676232	-0.168274	-0.265305	0.408467	-0.0461054	0.629175	-0.202253	0.192498	0.269393			PC5	0.61094	5.554	88.5411
Mg-CLR	-0.309956	-0.177581	0.464865	-0.0761287	0.14596	-0.325453	-0.391459	-0.277758	-0.480179	0.0625555	0.241658			PC6	0.438725	3.98841	92.5295
Na-CLR	0.323997	-0.356939	-0.184189	-0.135775	0.271512	0.311467	0.427471	-0.13773	-0.465283	0.231045	0.270109			PC7	0.259194	2.35631	94.8858
S-CLR	-0.0890384	0.398784	-0.46069	0.062401	0.475025	-0.443151	-0.0270745	0.220866	-0.023463	0.226656	0.305687			PC8	0.240096	2.18269	97.0685
Sr-CLR	0.251269	-0.431155	-0.293531	0.0426212	0.0160235	0.172659	-0.701394	0.0706988	0.259702	0.101981	0.241096			PC9	0.196438	1.7858	98.8543
P-CLR	-0.177044	-0.121536	-0.0308964	0.902567	-0.212182	0.0211985	0.145444	-0.088555	-0.0407495	0.152162	0.197542			PC10	0.0820921	0.746291	99.6006
Rb-CLR	0.388401	0.281533	0.13737	-0.0633773	-0.384365	-0.132668	-0.101979	-0.100849	-0.0599413	0.737466	-0.116792			PC11	0.0439357	0.399415	100
PCA scores for Figure 10
Eigenvectors	PC1	PC2	PC3	PC4	PC5	PC6	PC7	PC8						PCA	Eigenvalues	Percent	Cumulative %
Cu-CLR	0.473794	0.0471346	0.0123223	0.475945	0.111554	0.244704	0.358506	0.588023						PC1	2.72363	34.0453	34.0453
Zn-CLR	-0.433685	-0.20545	0.0416577	0.217003	0.445589	-0.648028	0.156778	0.278949						PC2	1.50278	18.7848	52.8301
Pb-CLR	-0.308161	-0.518324	-0.249286	0.00637008	0.277628	0.557364	-0.366316	0.228635						PC3	1.01916	12.7395	65.5697
Ag-CLR	0.244935	-0.548667	-0.0649471	0.0841966	-0.614993	-0.362841	-0.269875	0.212041						PC4	0.894804	11.185	76.7547
Te-CLR	0.378339	0.050012	0.425857	-0.509993	0.355585	-0.125336	-0.40504	0.326656						PC5	0.709098	8.86373	85.6184
Bi-CLR	0.158549	0.172576	-0.832468	-0.401754	0.0801668	-0.182891	0.0926678	0.205444						PC6	0.497412	6.21766	91.8361
Ni-CLR	-0.266769	0.59187	-0.0801384	0.323789	-0.195588	-0.0445827	-0.573836	0.312624						PC7	0.377578	4.71973	96.5558
Sb-CLR	-0.439358	0.0572707	0.22577	-0.439225	-0.403226	0.163479	0.371406	0.48222						PC8	0.275534	3.44418	100
